# Supplementary material for: Verification of Footwear Effects on a Foot Deformation Approach for Estimating Ground Reaction Forces and Moments
Source: Sensors (Basel). 2025 Jun 13;25(12):3705. doi: 10.3390/s25123705 (PMC12197032; doi:10.3390/s25123705)
Supplement: Supplementary file 1 [file sensors-25-03705-s001.zip]

Archive with 2 entries (2 files):
- S_figure.pdf
- S_table.pdf
